# Supplementary material for: Effectiveness of COVID-19 Vaccination in Preventing All-Cause Mortality among Adults during the Third Wave of the Epidemic in Hungary: Nationwide Retrospective Cohort Study
Source: Vaccines (Basel). 2022 Jun 24;10(7):1009. doi: 10.3390/vaccines10071009 (PMC9319484; doi:10.3390/vaccines10071009)
Supplement: Supplementary file 1 [file vaccines-10-01009-s001.zip]

Archive with 1 entries (1 files):
- vaccines-1748835-supplementary.pdf
